# Supplementary material for: 5-Hydr­oxy-2-methyl-4H-pyran-4-one
Source: Acta Crystallogr Sect E Struct Rep Online. 2009 Jan 31;65(Pt 2):o437. doi: 10.1107/S1600536809003158 (PMC2968215; doi:10.1107/S1600536809003158)
Supplement: Supplementary file 1 [file e-65-0o437-sup1.cif]

##############################################################################
###                                                                        ###
###        Electronic paper (Acta Crystallographica Section E)             ###
###                                                                        ###
##############################################################################
#                                                                            #
# This CIF contains the data in a paper accepted for publication in Acta     #
# Crystallographica Section E. It conforms to the requirements of Notes      #
# for Authors for Section E, and has been peer reviewed under the auspices   #
# of the IUCr Commission on Journals.                                        #
#                                                                            #
# Full details of the Crystallographic Information File format               #
# are given in the paper "The Crystallographic Information File (CIF):       #
# a New Standard Archive File for Crystallography" by S. R. Hall, F. H.      #
# Allen and I. D. Brown [Acta Cryst. (1991), A47, 655-685].                  #
#                                                                            #
# The current version of the core CIF dictionary is obtainable from          #
# ftp://ftp.iucr.org/pub/cif_core.dic. The current version number is 2.4.    #
#                                                                            #
# Software is freely available for graphical display of the structure(s) in  #
# this CIF.  For information consult the CIF home page http://www.iucr.org/  #
# cif/home.html                                                              #
#                                                                            #
# This file may be used for bona fide research purposes within the           #
# scientific community so long as proper attribution is given to the journal # 
# article from which it was obtained.                                        #
#                                                                            #
##############################################################################
                                             
data_global
_audit_creation_method     ?
_journal_date_recd_electronic     2009-01-25
_journal_date_accepted     2009-01-26
_journal_name_full     'Acta Crystallographica, Section E'
_journal_year     2009
_journal_volume     65
_journal_issue      2
_journal_page_first     o437
_journal_page_last     o437
_journal_paper_category     QO
_journal_coeditor_code     AT2715
_publ_contact_author_name     'Muhammad Nawaz Tahir'
_publ_contact_author_address
;
University of Sargodha
Department of Physics
Sargodha
Pakistan
;
_publ_contact_author_email     dmntahir_uos@yahoo.com
_publ_contact_author_fax     '0092 48 32 22 121'
_publ_contact_author_phone     '0092 48 92 30 170'
_publ_section_title
;
5-Hydroxy-2-methyl-4<i>H</i>-pyran-4-one
;
loop_
    _publ_author_name
    _publ_author_address
    'Shaheen, Muhammad Ashraf'
;
Department of Chemistry
University of Sargodha
Sargodha
Pakistan
;
    'Hartinger, Christian G.'
;
Institute of Inorganic Chemistry
University of Vienna
Whaeringer Strasse 42
A-1090 Vienna
Austria
;
    'Tahir, M. Nawaz'
;
Department of Physics
University of Sargodha
Sargodha
Pakistan
;
    'Shafiq, Ahmad Awan'
;
PAEC
PO Box No. 1114
Islamabad
Pakistan
;
    'Keppler, Bernhard K.'
;
Institute of Inorganic Chemistry
University of Vienna
Whaeringer Strasse 42
A-1090 Vienna
Austria
;
data_I
_audit_creation_method     SHELXL97
_chemical_name_common     ?
_chemical_formula_moiety     'C6 H6 O3'
_chemical_formula_sum     'C6 H6 O3'
_chemical_formula_iupac     'C6 H6 O3'
_chemical_formula_weight     126.11
_chemical_melting_point     ?
_symmetry_cell_setting     triclinic
_symmetry_space_group_name_H-M     'P -1'
_symmetry_space_group_name_Hall     '-P 1'
loop_
    _symmetry_equiv_pos_as_xyz
    'x, y, z'
    '-x,-y,-z'
_cell_length_a     5.4467(4)
_cell_length_b     7.3301(5)
_cell_length_c     7.6945(5)
_cell_angle_alpha     105.354(3)
_cell_angle_beta     98.416(4)
_cell_angle_gamma     100.008(4)
_cell_volume     285.68(4)
_cell_formula_units_Z     2
_cell_measurement_reflns_used     1504
_cell_measurement_theta_min     2.80
_cell_measurement_theta_max     29.08
_cell_measurement_temperature     296(2)
_exptl_crystal_description     prismatic
_exptl_crystal_colour     colourless
_exptl_crystal_size_max     0.22
_exptl_crystal_size_mid     0.20
_exptl_crystal_size_min     0.10
_exptl_crystal_density_diffrn     1.466
_exptl_crystal_density_meas     ?
_exptl_crystal_density_method     'not measured'
_exptl_crystal_F_000     132
_exptl_absorpt_coefficient_mu     0.119
_exptl_absorpt_correction_type     multi-scan
_exptl_absorpt_process_details     '(SADABS; Bruker, 2005)'
_exptl_absorpt_correction_T_min     0.970
_exptl_absorpt_correction_T_max     0.986
_exptl_special_details
;
;
_diffrn_ambient_temperature     296(2)
_diffrn_radiation_type     MoK\a
_diffrn_radiation_wavelength     0.71073
_diffrn_radiation_source     'fine-focus sealed tube'
_diffrn_radiation_monochromator     graphite
_diffrn_measurement_device_type     'Bruker Kappa APEXII CCD'
_diffrn_measurement_method     \w
_diffrn_detector_area_resol_mean     7.40
_diffrn_reflns_number     6426
_diffrn_reflns_av_R_equivalents     0.0447
_diffrn_reflns_av_sigmaI/netI     0.0636
_diffrn_reflns_theta_min     2.80
_diffrn_reflns_theta_max     29.08
_diffrn_reflns_theta_full     26.00
_diffrn_measured_fraction_theta_max     0.979
_diffrn_measured_fraction_theta_full     0.999
_diffrn_reflns_limit_h_min     -7
_diffrn_reflns_limit_h_max     7
_diffrn_reflns_limit_k_min     -9
_diffrn_reflns_limit_k_max     9
_diffrn_reflns_limit_l_min     -10
_diffrn_reflns_limit_l_max     10
_diffrn_standards_number     0
_diffrn_standards_interval_count     ?
_diffrn_standards_interval_time     ?
_diffrn_standards_decay_%     ?
_refine_special_details
;
Refinement of <i>F</i>^2^ against ALL reflections. The weighted <i>R</i>-factor
<i>wR</i> and goodness of fit <i>S</i> are based on <i>F</i>^2^, conventional
<i>R</i>-factors <i>R</i> are based on <i>F</i>, with <i>F</i> set to zero for
negative <i>F</i>^2^. The threshold expression of <i>F</i>^2^ >
\s(<i>F</i>^2^) is used only for calculating <i>R</i>-factors(gt) <i>etc</i>.
and is not relevant to the choice of reflections for refinement.
<i>R</i>-factors based on <i>F</i>^2^ are statistically about twice as large
as those based on <i>F</i>, and <i>R</i>- factors based on ALL data will be
even larger.
;
_reflns_number_total     1504
_reflns_number_gt     713
_reflns_threshold_expression     I>2\s(I)
_refine_ls_structure_factor_coef     Fsqd
_refine_ls_matrix_type     full
_refine_ls_R_factor_all     0.1374
_refine_ls_R_factor_gt     0.0529
_refine_ls_wR_factor_gt     0.1041
_refine_ls_wR_factor_ref     0.1310
_refine_ls_goodness_of_fit_ref     1.002
_refine_ls_restrained_S_all     1.002
_refine_ls_number_reflns     1504
_refine_ls_number_parameters     87
_refine_ls_number_restraints     0
_refine_ls_hydrogen_treatment     mixed
_refine_ls_weighting_scheme     calc
_refine_ls_weighting_details
       'calc w = 1/[\s^2^(Fo^2^)+(0.0523P)^2^+0.0219P] where P=(Fo^2^+2Fc^2^)/3'
_atom_sites_solution_hydrogens     geom
_atom_sites_solution_primary     direct
_atom_sites_solution_secondary     difmap
_refine_ls_shift/su_max     0.000
_refine_ls_shift/su_mean     0.000
_refine_diff_density_max     0.181
_refine_diff_density_min     -0.198
_refine_ls_extinction_method     'SHELXL97 (Sheldrick, 2008)'
_refine_ls_extinction_coef     0.053(14)
_refine_ls_extinction_expression
                                  'Fc^*^=kFc[1+0.001xFc^2^\l^3^/sin(2\q)]^-1/4^'
loop_
    _atom_type_symbol
    _atom_type_description
    _atom_type_scat_dispersion_real
    _atom_type_scat_dispersion_imag
    _atom_type_scat_source
    'C' 'C' 0.0033 0.0016
                         'International Tables Vol C Tables 4.2.6.8 and 6.1.1.4'
    'H' 'H' 0.0000 0.0000
                         'International Tables Vol C Tables 4.2.6.8 and 6.1.1.4'
    'O' 'O' 0.0106 0.0060
                         'International Tables Vol C Tables 4.2.6.8 and 6.1.1.4'
_computing_data_collection     'APEX2 (Bruker, 2007)'
_computing_cell_refinement     'APEX2 (Bruker, 2007)'
_computing_data_reduction     'SAINT (Bruker, 2007)'
_computing_structure_solution     'SHELXS97 (Sheldrick, 2008)'
_computing_structure_refinement     'SHELXL97 (Sheldrick, 2008)'
_computing_molecular_graphics
;
ORTEP-3 for Windows (Farrugia, 1997) and PLATON (Spek, 2003)
;
_computing_publication_material
;
WinGX (Farrugia, 1999) and PLATON (Spek, 2003)
;
loop_
    _atom_site_type_symbol
    _atom_site_label
    _atom_site_fract_x
    _atom_site_fract_y
    _atom_site_fract_z
    _atom_site_U_iso_or_equiv
    _atom_site_thermal_displace_type
    _atom_site_calc_flag
    _atom_site_refinement_flags
    _atom_site_occupancy
    O O1 0.2557(3) 0.3634(2) 0.37275(16) 0.0542(5) Uani . . 1.000
    O O2 -0.1534(3) 0.1916(2) 0.64758(18) 0.0641(6) Uani . . 1.000
    O O3 -0.4440(3) 0.0215(2) 0.29282(18) 0.0631(6) Uani . . 1.000
    C C1 0.1595(4) 0.3242(3) 0.5153(3) 0.0554(8) Uani . . 1.000
    C C2 -0.0705(4) 0.2171(3) 0.4961(3) 0.0467(7) Uani . . 1.000
    C C3 -0.2315(4) 0.1292(3) 0.3153(3) 0.0455(7) Uani . . 1.000
    C C4 -0.1223(4) 0.1770(3) 0.1711(3) 0.0486(7) Uani . . 1.000
    C C5 0.1096(4) 0.2896(3) 0.2016(3) 0.0463(7) Uani . . 1.000
    C C6 0.2424(4) 0.3492(4) 0.0642(3) 0.0624(8) Uani . . 1.000
    H H1 0.26084 0.37532 0.63280 0.0664 Uiso . . 1.000
    H H2 -0.299(5) 0.111(4) 0.628(3) 0.0769 Uiso . . 1.000
    H H4 -0.21633 0.12780 0.05123 0.0584 Uiso . . 1.000
    H H6A 0.13508 0.29403 -0.05590 0.0936 Uiso . . 1.000
    H H6B 0.28060 0.48817 0.09427 0.0936 Uiso . . 1.000
    H H6C 0.39779 0.30418 0.06523 0.0936 Uiso . . 1.000
loop_
    _atom_site_aniso_label
    _atom_site_aniso_U_11
    _atom_site_aniso_U_22
    _atom_site_aniso_U_33
    _atom_site_aniso_U_12
    _atom_site_aniso_U_13
    _atom_site_aniso_U_23
    O1 0.0501(9) 0.0655(10) 0.0377(8) -0.0005(7) -0.0002(6) 0.0131(7)
    O2 0.0703(11) 0.0723(12) 0.0356(8) -0.0115(9) 0.0030(7) 0.0143(8)
    O3 0.0506(10) 0.0853(12) 0.0440(8) -0.0041(9) 0.0051(7) 0.0182(8)
    C1 0.0612(15) 0.0605(15) 0.0346(10) 0.0001(12) -0.0004(10) 0.0117(10)
    C2 0.0540(14) 0.0473(13) 0.0343(10) 0.0071(11) 0.0035(9) 0.0101(9)
    C3 0.0410(13) 0.0519(14) 0.0391(11) 0.0078(11) 0.0038(9) 0.0099(9)
    C4 0.0457(13) 0.0612(15) 0.0327(9) 0.0077(11) 0.0027(9) 0.0089(10)
    C5 0.0454(13) 0.0544(14) 0.0343(10) 0.0090(11) 0.0033(9) 0.0091(9)
    C6 0.0547(14) 0.0819(17) 0.0488(12) 0.0074(12) 0.0110(10) 0.0210(12)
_geom_special_details
;
Bond distances, angles <i>etc</i>. have been calculated using the rounded
fractional coordinates. All su's are estimated from the variances of the
(full) variance-covariance matrix. The cell e.s.d.'s are taken into account in
the estimation of distances, angles and torsion angles
;
loop_
    _geom_bond_atom_site_label_1
    _geom_bond_atom_site_label_2
    _geom_bond_site_symmetry_1
    _geom_bond_site_symmetry_2
    _geom_bond_distance
    _geom_bond_publ_flag
    O1 C1 . . 1.358(3) no
    O1 C5 . . 1.352(3) no
    O2 C2 . . 1.356(3) no
    O3 C3 . . 1.243(3) no
    O2 H2 . . 0.87(3) no
    C1 C2 . . 1.323(3) no
    C2 C3 . . 1.446(3) no
    C3 C4 . . 1.426(3) no
    C4 C5 . . 1.334(3) no
    C5 C6 . . 1.480(3) no
    C1 H1 . . 0.9300 no
    C4 H4 . . 0.9300 no
    C6 H6A . . 0.9600 no
    C6 H6B . . 0.9600 no
    C6 H6C . . 0.9600 no
loop_
    _geom_contact_atom_site_label_1
    _geom_contact_atom_site_label_2
    _geom_contact_distance
    _geom_contact_site_symmetry_1
    _geom_contact_site_symmetry_2
    _geom_contact_publ_flag
    O1 O3 3.200(2) . 1_655 no
    O1 O1 3.078(2) . 2_666 no
    O1 C2 3.350(3) . 2_566 no
    O2 O3 2.7853(19) . . no
    O2 C6 3.378(3) . 1_556 no
    O2 O3 2.635(2) . 2_456 no
    O2 C2 3.405(3) . 2_556 no
    O3 O2 2.635(2) . 2_456 no
    O3 O1 3.200(2) . 1_455 no
    O3 O2 2.7853(19) . . no
    O2 H6B 2.9000 . 2_566 no
    O2 H6A 2.4200 . 1_556 no
    O3 H2 2.46(2) . . no
    O3 H2 1.83(3) . 2_456 no
    O3 H4 2.8200 . 2_455 no
    C1 C1 3.387(3) . 2_566 no
    C1 C2 3.501(3) . 2_566 no
    C2 O1 3.350(3) . 2_566 no
    C2 O2 3.405(3) . 2_556 no
    C2 C1 3.501(3) . 2_566 no
    C2 C2 3.415(3) . 2_556 no
    C6 O2 3.378(3) . 1_554 no
    C3 H2 3.00(3) . 2_456 no
    C4 H6C 3.0000 . 1_455 no
    H2 O3 2.46(2) . . no
    H2 O3 1.83(3) . 2_456 no
    H2 C3 3.00(3) . 2_456 no
    H4 H6A 2.4500 . . no
    H4 O3 2.8200 . 2_455 no
    H6A O2 2.4200 . 1_554 no
    H6A H4 2.4500 . . no
    H6B O2 2.9000 . 2_566 no
    H6C C4 3.0000 . 1_655 no
loop_
    _geom_angle_atom_site_label_1
    _geom_angle_atom_site_label_2
    _geom_angle_atom_site_label_3
    _geom_angle_site_symmetry_1
    _geom_angle_site_symmetry_2
    _geom_angle_site_symmetry_3
    _geom_angle
    _geom_angle_publ_flag
    C1 O1 C5 . . . 118.57(18) no
    C2 O2 H2 . . . 116.2(15) no
    O1 C1 C2 . . . 123.6(2) no
    O2 C2 C3 . . . 120.55(19) no
    C1 C2 C3 . . . 120.2(2) no
    O2 C2 C1 . . . 119.3(2) no
    O3 C3 C4 . . . 124.7(2) no
    C2 C3 C4 . . . 113.9(2) no
    O3 C3 C2 . . . 121.4(2) no
    C3 C4 C5 . . . 122.5(2) no
    O1 C5 C6 . . . 111.28(19) no
    C4 C5 C6 . . . 127.5(2) no
    O1 C5 C4 . . . 121.3(2) no
    O1 C1 H1 . . . 118.00 no
    C2 C1 H1 . . . 118.00 no
    C3 C4 H4 . . . 119.00 no
    C5 C4 H4 . . . 119.00 no
    C5 C6 H6A . . . 109.00 no
    C5 C6 H6B . . . 109.00 no
    C5 C6 H6C . . . 109.00 no
    H6A C6 H6B . . . 109.00 no
    H6A C6 H6C . . . 109.00 no
    H6B C6 H6C . . . 109.00 no
loop_
    _geom_torsion_atom_site_label_1
    _geom_torsion_atom_site_label_2
    _geom_torsion_atom_site_label_3
    _geom_torsion_atom_site_label_4
    _geom_torsion_site_symmetry_1
    _geom_torsion_site_symmetry_2
    _geom_torsion_site_symmetry_3
    _geom_torsion_site_symmetry_4
    _geom_torsion
    _geom_torsion_publ_flag
    C5 O1 C1 C2 . . . . 0.0(3) no
    C1 O1 C5 C4 . . . . -1.4(3) no
    C1 O1 C5 C6 . . . . 179.1(2) no
    O1 C1 C2 O2 . . . . -177.69(19) no
    O1 C1 C2 C3 . . . . 2.0(4) no
    O2 C2 C3 O3 . . . . -3.3(3) no
    O2 C2 C3 C4 . . . . 177.2(2) no
    C1 C2 C3 O3 . . . . 177.0(2) no
    C1 C2 C3 C4 . . . . -2.6(3) no
    O3 C3 C4 C5 . . . . -178.3(2) no
    C2 C3 C4 C5 . . . . 1.3(3) no
    C3 C4 C5 O1 . . . . 0.7(4) no
    C3 C4 C5 C6 . . . . -179.9(2) no
loop_
    _geom_hbond_atom_site_label_D
    _geom_hbond_atom_site_label_H
    _geom_hbond_atom_site_label_A
    _geom_hbond_site_symmetry_A
    _geom_hbond_distance_DH
    _geom_hbond_distance_HA
    _geom_hbond_distance_DA
    _geom_hbond_angle_DHA
    _geom_hbond_publ_flag
    O2 H2 O3 . 0.87(3) 2.46(2) 2.7853(19) 103.1(18) yes
    O2 H2 O3 2_456 0.87(3) 1.83(3) 2.635(2) 152(2) yes
    C6 H6A O2 1_554 0.9600 2.4200 3.378(3) 173.00 yes
    C3 O3 CgA 1_455 1.243(3) 3.6465(19) 4.363(2) 117.56(13) yes
