# Supplementary material for: 5-Hydr­oxy-2-methyl-4H-pyran-4-one
Source: Acta Crystallogr Sect E Struct Rep Online. 2009 Jan 31;65(Pt 2):o437. doi: 10.1107/S1600536809003158 (PMC2968215; doi:10.1107/S1600536809003158)
Supplement: Supplementary file 2 [file e-65-0o437-Isup2.hkl]

#
# h,k,l, Fc-squared, Fo-squared, sigma(Fo-squared) and status flag
#
data_I
_shelx_title ' QNNN3 in P-1'
_shelx_refln_list_code          4
_shelx_F_calc_maximum       81.15
_exptl_crystal_F_000       132.00
_reflns_d_resolution_high  0.7311
 
loop_
 _symmetry_equiv_pos_as_xyz
 'x, y, z'
 '-x, -y, -z'
 
_cell_length_a     5.4467
_cell_length_b     7.3301
_cell_length_c     7.6945
_cell_angle_alpha 105.354
_cell_angle_beta   98.416
_cell_angle_gamma 100.008
 
_shelx_F_squared_multiplier     1.000
 
loop_
 _refln_index_h
 _refln_index_k
 _refln_index_l
 _refln_F_squared_calc
 _refln_F_squared_meas
 _refln_F_squared_sigma
 _refln_observed_status
   1   0   0      592.27      516.56      4.14 o
   2   0   0      356.74      322.50      2.79 o
   3   0   0      270.98      274.02      3.29 o
   4   0   0        0.05       -0.04      0.65 o
   5   0   0        3.01        1.85      1.21 o
   6   0   0       11.64       12.88      2.46 o
   7   0   0        0.25        0.16      3.46 o
  -7   1   0        0.25        5.14      3.70 o
  -6   1   0        0.52       -0.52      3.24 o
  -5   1   0        2.36        0.61      1.18 o
  -4   1   0        4.07        3.93      0.68 o
  -3   1   0      180.89      177.87      2.32 o
  -2   1   0       37.28       31.39      0.63 o
  -1   1   0       11.48       12.67      0.38 o
   0   1   0       87.75       87.42      0.98 o
   1   1   0      126.12      114.30      1.26 o
   2   1   0      396.76      398.55      3.92 o
   3   1   0        9.90        9.23      0.78 o
   4   1   0        5.74        5.74      0.77 o
   5   1   0        0.09        1.27      1.52 o
   6   1   0        0.14        0.21      2.79 o
  -7   2   0        4.21       11.40      3.88 o
  -6   2   0        1.73        5.01      5.19 o
  -5   2   0        0.02        0.02      1.42 o
  -4   2   0       62.83       66.76      1.56 o
  -3   2   0      119.84      110.42      1.84 o
  -2   2   0       92.92       85.19      1.05 o
  -1   2   0     6585.16     6747.82     52.97 o
   0   2   0      723.05      658.93      5.29 o
   1   2   0      232.55      213.92      2.00 o
   2   2   0      420.32      431.23      4.88 o
   3   2   0        0.13       -0.52      0.52 o
   4   2   0        4.23        3.42      1.23 o
   5   2   0       17.02       17.94      2.40 o
   6   2   0        0.56        1.56      2.04 o
  -7   3   0        0.81       -2.98      2.98 o
  -6   3   0        0.16        1.56      2.10 o
  -5   3   0        0.73        1.18      1.39 o
  -4   3   0       35.39       36.60      1.19 o
  -3   3   0        2.62        1.90      0.49 o
  -2   3   0        0.58        0.47      0.39 o
  -1   3   0       90.65       85.18      1.31 o
   0   3   0       62.54       59.27      1.00 o
   1   3   0      174.41      176.12      2.14 o
   2   3   0       15.92       14.65      0.78 o
   3   3   0        2.53        2.07      0.71 o
   4   3   0        2.14        3.72      1.25 o
   5   3   0        0.02       -1.67      1.67 o
   6   3   0        1.36        2.17      2.25 o
  -7   4   0        0.57        0.95      3.25 o
  -6   4   0        0.03       -1.61      1.61 o
  -5   4   0        7.71       11.28      1.59 o
  -4   4   0       20.37       20.82      1.22 o
  -3   4   0        9.01        9.98      0.71 o
  -2   4   0      851.49      835.01      7.38 o
  -1   4   0      203.50      189.50      2.58 o
   0   4   0       22.20       23.05      0.98 o
   1   4   0      212.39      214.57      2.82 o
   2   4   0        0.59        0.37      0.60 o
   3   4   0        3.71        1.85      0.93 o
   4   4   0       13.98       13.78      2.30 o
   5   4   0        0.44       -1.62      1.92 o
  -6   5   0        0.08        6.42      3.12 o
  -5   5   0        4.85        7.65      1.55 o
  -4   5   0        0.05        0.00      0.78 o
  -3   5   0        1.21        1.70      0.66 o
  -2   5   0       21.01       22.94      0.95 o
  -1   5   0        8.22        9.24      0.78 o
   0   5   0       19.16       21.88      0.99 o
   1   5   0        8.14        6.94      0.82 o
   2   5   0        0.03       -0.86      0.86 o
   3   5   0        2.49        2.93      1.34 o
   4   5   0        0.29        1.73      1.80 o
   5   5   0        1.13       -1.22      2.14 o
  -6   6   0        0.88        3.43      3.24 o
  -5   6   0        2.34        2.43      1.95 o
  -4   6   0        1.45        2.36      1.22 o
  -3   6   0       92.61       87.86      2.77 o
  -2   6   0       37.66       34.17      1.49 o
  -1   6   0        1.00       -0.61      0.82 o
   0   6   0       39.59       46.12      1.83 o
   1   6   0        0.50        2.44      1.14 o
   2   6   0        1.76        2.11      1.25 o
   3   6   0        6.94        7.16      2.07 o
   4   6   0        0.06       -1.00      2.01 o
  -6   7   0        0.50        1.22      3.49 o
  -5   7   0        0.16        5.28      2.43 o
  -4   7   0        0.71       -0.70      2.80 o
  -3   7   0        4.72        2.63      1.10 o
  -2   7   0        0.38        1.01      1.04 o
  -1   7   0        0.63        0.37      1.08 o
   0   7   0        1.19        0.46      1.18 o
   1   7   0        0.69       -0.38      1.53 o
   2   7   0        0.53        0.45      1.57 o
   3   7   0        0.28        1.63      2.90 o
  -5   8   0        0.30       -1.14      3.21 o
  -4   8   0        8.98        5.77      2.65 o
  -3   8   0        5.49        3.88      1.80 o
  -2   8   0        0.02       -0.76      1.31 o
  -1   8   0        3.85        6.16      1.76 o
   0   8   0        0.09       -0.47      1.66 o
   1   8   0        0.54        0.87      2.37 o
   2   8   0        2.19        1.94      3.21 o
  -4   9   0        0.89       -4.09      4.09 o
  -3   9   0        0.01        1.03      2.45 o
  -2   9   0        0.00       -1.70      1.70 o
  -1   9   0        0.05       -1.09      2.18 o
   0   9   0        0.34       -1.19      2.25 o
   1   9   0        0.01       -0.67      4.12 o
  -1  -9   1        2.03        2.43      3.49 o
   0  -9   1        0.13       -2.00      2.00 o
   1  -9   1        0.90        3.19      2.16 o
   2  -9   1        1.04       -0.77      2.75 o
   3  -9   1        0.00       -2.68      2.68 o
   4  -9   1        0.85        1.78      3.24 o
  -2  -8   1        0.67        2.21      2.28 o
  -1  -8   1        0.08        3.00      2.10 o
   0  -8   1        1.24        1.02      1.92 o
   1  -8   1        1.50        0.05      1.71 o
   2  -8   1        0.33       -0.98      1.52 o
   3  -8   1        3.14       -0.23      1.63 o
   4  -8   1        5.37        9.27      2.51 o
   5  -8   1        0.14       -1.95      3.06 o
  -3  -7   1        2.65        2.94      2.03 o
  -2  -7   1        9.42        8.16      2.68 o
  -1  -7   1        0.13       -1.62      1.66 o
   0  -7   1        4.99        6.20      1.30 o
   1  -7   1        8.85       10.18      1.40 o
   2  -7   1        0.12        2.14      1.18 o
   3  -7   1        6.96        8.66      1.46 o
   4  -7   1        6.15        3.31      1.74 o
   5  -7   1        0.01       -0.25      3.29 o
   6  -7   1        0.11       -1.99      3.10 o
  -4  -6   1        2.19        0.19      2.05 o
  -3  -6   1        1.13        2.42      1.96 o
  -2  -6   1        0.03        2.14      1.61 o
  -1  -6   1        6.19        6.85      1.40 o
   0  -6   1        4.39        4.31      0.86 o
   1  -6   1        7.89        9.32      0.91 o
   2  -6   1       11.04        9.09      1.00 o
   3  -6   1       37.21       33.84      1.49 o
   4  -6   1        1.08       -0.56      1.12 o
   5  -6   1        0.32        0.07      2.50 o
   6  -6   1        0.16        2.45      3.35 o
  -5  -5   1        0.11       -0.68      2.02 o
  -4  -5   1        5.46        2.99      1.94 o
  -3  -5   1       31.27       29.95      2.14 o
  -2  -5   1        6.08        6.43      0.96 o
  -1  -5   1       15.58       18.99      1.03 o
   0  -5   1       49.78       54.43      1.45 o
   1  -5   1        3.48        4.24      0.73 o
   2  -5   1       36.37       38.44      1.23 o
   3  -5   1       38.19       35.25      1.16 o
   4  -5   1        0.64        0.42      0.93 o
   5  -5   1        0.14        1.38      1.66 o
   6  -5   1        0.17        0.23      2.65 o
  -5  -4   1        3.58       -1.14      1.90 o
  -4  -4   1        1.14        1.01      1.89 o
  -3  -4   1        2.51        2.94      0.88 o
  -2  -4   1       20.81       19.27      0.94 o
  -1  -4   1        4.71        6.96      0.68 o
   0  -4   1       78.22       73.09      1.49 o
   1  -4   1       23.80       25.10      1.06 o
   2  -4   1      231.60      229.37      2.90 o
   3  -4   1        7.08        9.53      0.66 o
   4  -4   1        0.18       -0.67      0.67 o
   5  -4   1        2.93        4.69      1.68 o
   6  -4   1        1.77        2.24      2.12 o
   7  -4   1        0.06       -2.71      3.28 o
  -6  -3   1        0.55        0.45      2.92 o
  -5  -3   1        6.01        5.27      3.72 o
  -4  -3   1       60.40       54.21      4.82 o
  -3  -3   1       16.22       17.32      0.98 o
  -2  -3   1       26.76       30.96      1.08 o
  -1  -3   1      110.34      120.24      1.83 o
   0  -3   1       64.70       63.51      1.11 o
   1  -3   1      163.01      161.76      1.99 o
   2  -3   1      205.02      200.42      2.30 o
   3  -3   1        7.71        8.93      0.70 o
   4  -3   1        0.52        0.54      0.71 o
   5  -3   1        0.37       -1.03      1.12 o
   6  -3   1        1.54        3.25      2.06 o
   7  -3   1        0.62        2.30      3.49 o
  -6  -2   1        2.03        0.75      2.52 o
  -5  -2   1        0.45        0.04      1.20 o
  -4  -2   1        7.50        7.37      0.95 o
  -3  -2   1       28.92       26.82      1.55 o
  -2  -2   1        0.65        0.50      0.33 o
  -1  -2   1      188.36      181.19      2.10 o
   0  -2   1       14.45       14.51      0.55 o
   1  -2   1      844.81      820.15      6.29 o
   2  -2   1       64.19       61.41      1.13 o
   3  -2   1        2.60        3.06      0.42 o
   4  -2   1       22.77       24.83      0.95 o
   5  -2   1        7.19        7.39      1.20 o
   6  -2   1        0.26       -0.57      1.72 o
   7  -2   1        0.16       -0.91      3.20 o
  -6  -1   1        3.28        2.47      4.83 o
  -5  -1   1       58.46       53.11      5.23 o
  -4  -1   1        8.74       10.87      0.87 o
  -3  -1   1       21.54       24.25      1.02 o
  -2  -1   1       64.19       65.52      1.09 o
  -1  -1   1      250.51      233.84      2.16 o
   0  -1   1      362.62      343.13      3.04 o
   1  -1   1      920.38      885.83      6.67 o
   2  -1   1       58.07       55.59      0.93 o
   3  -1   1       13.65       12.77      0.68 o
   4  -1   1        0.02        0.64      0.61 o
   5  -1   1       10.66       13.73      1.67 o
   6  -1   1        3.42        3.24      1.92 o
   7  -1   1        0.39        1.08      2.29 o
  -7   0   1        0.30       -3.02      3.02 o
  -6   0   1        0.00       -1.72      1.72 o
  -5   0   1        5.75        4.63      1.31 o
  -4   0   1       13.98       14.16      0.89 o
  -3   0   1        4.17        4.52      0.53 o
  -2   0   1      155.52      145.29      1.78 o
  -1   0   1        0.17       -0.17      0.17 o
   0   0   1      737.87      805.34     13.53 o
   1   0   1      265.14      245.32      2.07 o
   2   0   1       45.36       46.22      1.22 o
   3   0   1       77.20       72.75      1.44 o
   4   0   1       18.75       15.21      0.93 o
   5   0   1        1.63        1.24      1.20 o
   6   0   1        0.02       -2.98      2.98 o
  -7   1   1        0.99       -1.84      3.09 o
  -6   1   1       26.37       29.59      2.74 o
  -5   1   1        0.31        1.46      0.98 o
  -4   1   1        6.71        7.55      0.93 o
  -3   1   1       21.76       26.07      1.08 o
  -2   1   1      119.37      114.70      1.28 o
  -1   1   1      199.19      190.50      1.62 o
   0   1   1      780.83      772.34      5.82 o
   1   1   1      105.90       99.24      1.14 o
   2   1   1       25.60       27.98      0.80 o
   3   1   1        4.39        2.41      0.59 o
   4   1   1       35.89       36.07      1.37 o
   5   1   1        9.30       10.88      3.03 o
   6   1   1        1.09        0.20      4.28 o
  -7   2   1        0.06       -1.92      2.69 o
  -6   2   1        2.63        3.74      1.52 o
  -5   2   1        3.00        3.06      1.12 o
  -4   2   1        4.18        3.16      0.55 o
  -3   2   1       39.27       40.73      0.97 o
  -2   2   1        4.56        4.44      0.39 o
  -1   2   1      164.50      149.69      1.57 o
   0   2   1      121.83      116.40      1.26 o
   1   2   1       93.84       92.78      1.31 o
   2   2   1       65.49       61.90      1.18 o
   3   2   1       23.57       21.44      1.10 o
   4   2   1        4.66        6.76      1.22 o
   5   2   1        0.01        0.89      1.55 o
   6   2   1        0.57        3.78      3.31 o
  -7   3   1        5.97        7.35      3.85 o
  -6   3   1        0.27       -0.78      1.48 o
  -5   3   1        2.14        2.95      1.32 o
  -4   3   1        4.86        6.77      0.81 o
  -3   3   1       22.13       23.16      0.81 o
  -2   3   1       55.88       58.78      1.03 o
  -1   3   1      103.61      110.75      1.41 o
   0   3   1       45.19       45.95      0.85 o
   1   3   1       12.60       12.73      0.67 o
   2   3   1       11.19        9.21      0.76 o
   3   3   1       55.95       55.29      1.57 o
   4   3   1        9.86        7.94      1.30 o
   5   3   1        1.95       -0.26      1.61 o
   6   3   1        0.10        5.06      3.67 o
  -7   4   1        0.86        3.77      3.50 o
  -6   4   1        0.23       -1.27      1.27 o
  -5   4   1        0.32       -0.39      1.12 o
  -4   4   1        2.15        1.69      0.77 o
  -3   4   1        0.56        0.65      0.56 o
  -2   4   1        9.31       10.26      0.70 o
  -1   4   1       14.29       16.35      0.74 o
   0   4   1       33.21       33.08      1.21 o
   1   4   1        6.61        5.07      0.61 o
   2   4   1       12.07       10.64      0.96 o
   3   4   1        4.40        4.83      1.12 o
   4   4   1        0.00       -1.28      1.28 o
   5   4   1        0.64        5.11      3.36 o
  -6   5   1        0.60        6.17      3.25 o
  -5   5   1        1.37        2.04      1.58 o
  -4   5   1        3.16        3.32      0.83 o
  -3   5   1        9.46        9.86      0.92 o
  -2   5   1       16.47       18.48      0.92 o
  -1   5   1        7.86        7.79      0.79 o
   0   5   1        0.79       -0.34      0.58 o
   1   5   1        6.97        7.07      1.27 o
   2   5   1       37.39       40.19      3.55 o
   3   5   1        3.00        1.26      1.11 o
   4   5   1        1.97        2.56      2.26 o
  -6   6   1        0.00        0.05      2.95 o
  -5   6   1        0.02       -0.10      2.03 o
  -4   6   1        0.04        1.29      0.97 o
  -3   6   1        0.01        0.07      0.85 o
  -2   6   1        0.48        0.56      0.91 o
  -1   6   1        5.41        5.23      1.19 o
   0   6   1        0.09        0.88      1.02 o
   1   6   1        4.33        3.11      1.19 o
   2   6   1        1.43        2.48      1.20 o
   3   6   1        0.05        0.90      1.88 o
   4   6   1        0.49        0.89      2.36 o
  -5   7   1        0.49       -0.87      2.71 o
  -4   7   1        1.29        1.53      1.48 o
  -3   7   1        3.07        1.02      1.12 o
  -2   7   1        0.53       -0.35      1.01 o
  -1   7   1        0.06       -1.00      1.00 o
   0   7   1        2.61        3.24      1.28 o
   1   7   1       12.75       13.15      2.48 o
   2   7   1        0.15        3.49      2.26 o
   3   7   1        0.97        0.20      2.05 o
  -5   8   1        0.04        0.74      3.11 o
  -4   8   1        0.02        0.86      2.27 o
  -3   8   1        0.02        1.31      1.37 o
  -2   8   1        0.59        1.39      1.32 o
  -1   8   1        0.56        0.31      1.42 o
   0   8   1        1.20        2.89      2.20 o
   1   8   1        0.16        2.06      2.41 o
   2   8   1        0.08       -0.39      2.00 o
  -3   9   1        0.02       -1.63      1.63 o
  -2   9   1        0.03       -1.75      1.75 o
  -1   9   1        0.66       -0.20      2.16 o
   0   9   1        2.70        3.44      2.49 o
  -1  -9   2        0.85        0.08      2.27 o
   0  -9   2        0.03        2.38      4.71 o
   1  -9   2        0.59       -0.03      1.95 o
   2  -9   2        0.64        4.18      2.22 o
   3  -9   2        0.15       -1.12      2.52 o
   4  -9   2        0.21        3.06      3.20 o
  -3  -8   2        0.00       -3.14      3.14 o
  -2  -8   2        1.93        4.70      2.32 o
  -1  -8   2        2.93        2.94      2.04 o
   0  -8   2        0.08        0.91      1.88 o
   1  -8   2        0.00       -1.66      1.66 o
   2  -8   2        0.13        2.28      1.97 o
   3  -8   2        0.46        1.51      1.94 o
   4  -8   2        0.08        0.13      3.04 o
   5  -8   2        0.13        1.64      2.45 o
  -4  -7   2        0.02        2.46      3.31 o
  -3  -7   2        3.99        2.43      1.96 o
  -2  -7   2        3.24        2.11      1.79 o
  -1  -7   2        1.36        1.62      1.34 o
   0  -7   2        1.24        1.35      1.31 o
   1  -7   2        0.75        2.01      1.10 o
   2  -7   2        1.83        1.26      1.24 o
   3  -7   2        0.78        1.69      1.68 o
   4  -7   2        0.35        2.72      1.89 o
   5  -7   2        0.25       -0.20      2.10 o
  -4  -6   2        0.03       -0.74      2.75 o
  -3  -6   2        6.22        7.59      2.03 o
  -2  -6   2       14.68       18.47      1.84 o
  -1  -6   2        0.43       -0.78      0.78 o
   0  -6   2        0.52        1.26      0.73 o
   1  -6   2        7.44        7.20      0.85 o
   2  -6   2        1.48        1.74      0.78 o
   3  -6   2        0.23       -0.34      0.90 o
   4  -6   2        0.01       -1.44      1.44 o
   5  -6   2        0.09       -1.74      1.80 o
   6  -6   2        1.02        0.75      2.25 o
  -5  -5   2        0.01       -1.47      2.69 o
  -4  -5   2        8.06        8.76      2.18 o
  -3  -5   2        7.92        7.41      1.60 o
  -2  -5   2        9.93        9.96      0.98 o
  -1  -5   2        1.49        1.22      0.58 o
   0  -5   2        1.01        0.29      0.58 o
   1  -5   2       20.55       21.88      1.08 o
   2  -5   2        3.39        2.50      0.81 o
   3  -5   2       12.68       12.12      0.97 o
   4  -5   2        3.20        3.95      1.21 o
   5  -5   2        1.97        2.77      2.23 o
   6  -5   2        5.79       10.12      2.54 o
  -6  -4   2        3.86        6.37      3.58 o
  -5  -4   2        0.35        2.28      2.75 o
  -4  -4   2        9.93       11.19      1.70 o
  -3  -4   2       33.64       33.36      1.48 o
  -2  -4   2        0.23        0.17      0.56 o
  -1  -4   2        8.28        9.40      0.67 o
   0  -4   2       89.32       87.62      1.57 o
   1  -4   2        2.21        2.45      0.67 o
   2  -4   2        1.45        2.09      0.58 o
   3  -4   2        8.39        8.27      0.76 o
   4  -4   2        0.21       -0.82      0.82 o
   5  -4   2        2.43        4.86      2.04 o
   6  -4   2        1.79        5.16      2.15 o
  -6  -3   2        0.00        4.85      3.06 o
  -5  -3   2        8.04        7.82      1.62 o
  -4  -3   2        9.00        7.76      1.44 o
  -3  -3   2       24.77       26.66      1.25 o
  -2  -3   2        2.69        3.59      0.60 o
  -1  -3   2       24.00       23.09      1.17 o
   0  -3   2       79.48       83.72      1.37 o
   1  -3   2       11.72       13.36      0.72 o
   2  -3   2      158.37      146.75      2.13 o
   3  -3   2       28.85       29.58      1.03 o
   4  -3   2       10.02        9.75      1.11 o
   5  -3   2       34.82       41.78      2.54 o
   6  -3   2        9.39       10.75      2.49 o
  -6  -2   2        0.71        3.93      2.65 o
  -5  -2   2        7.84        6.43      1.39 o
  -4  -2   2       31.75       29.12      2.32 o
  -3  -2   2        0.01       -0.10      0.49 o
  -2  -2   2       39.00       36.56      0.85 o
  -1  -2   2      368.85      399.64      3.95 o
   0  -2   2       14.51       16.71      0.44 o
   1  -2   2       15.68       14.90      0.42 o
   2  -2   2      113.32      105.15      1.43 o
   3  -2   2        2.18        1.70      0.45 o
   4  -2   2        3.03        3.13      0.76 o
   5  -2   2        4.54        4.26      1.64 o
   6  -2   2        0.80       -0.50      1.79 o
  -6  -1   2        3.93        6.82      2.10 o
  -5  -1   2        2.56        1.27      1.10 o
  -4  -1   2       18.55       17.81      0.93 o
  -3  -1   2        2.56        2.80      0.47 o
  -2  -1   2       32.88       33.41      0.71 o
  -1  -1   2       84.12       79.92      1.12 o
   0  -1   2       30.38       31.68      0.51 o
   1  -1   2      916.81      950.17      7.24 o
   2  -1   2      119.51      117.29      1.33 o
   3  -1   2       21.26       19.37      0.93 o
   4  -1   2      136.17      131.24      2.89 o
   5  -1   2       40.19       45.08      2.26 o
   6  -1   2        1.36       -1.71      1.71 o
  -7   0   2        0.46       -2.33      3.00 o
  -6   0   2        3.27        1.99      3.15 o
  -5   0   2       12.99       15.78      2.42 o
  -4   0   2        0.00        0.09      0.53 o
  -3   0   2       38.22       37.91      0.92 o
  -2   0   2      241.84      251.12      2.47 o
  -1   0   2        9.10        9.78      0.39 o
   0   0   2       37.74       33.35      1.36 o
   1   0   2      283.14      307.22      2.66 o
   2   0   2       18.56       18.55      0.59 o
   3   0   2        4.03        3.00      0.48 o
   4   0   2        4.68        3.74      1.01 o
   5   0   2        2.60        3.35      1.28 o
   6   0   2        0.02       -2.71      2.71 o
  -7   1   2        1.08        4.57      3.54 o
  -6   1   2        0.02        2.91      2.82 o
  -5   1   2        7.25        8.03      1.23 o
  -4   1   2        1.52        0.88      0.58 o
  -3   1   2       10.59       10.30      0.56 o
  -2   1   2       67.65       66.78      0.99 o
  -1   1   2       41.54       42.31      0.68 o
   0   1   2     1001.22     1082.05      9.79 o
   1   1   2      212.69      224.32      2.25 o
   2   1   2       13.67       11.98      0.54 o
   3   1   2      271.30      259.81      3.48 o
   4   1   2      103.87       97.71      3.27 o
   5   1   2        2.32        2.22      1.34 o
   6   1   2        0.55       -0.03      2.67 o
  -7   2   2        0.89       -1.92      2.95 o
  -6   2   2        2.26        4.75      1.70 o
  -5   2   2        0.03        0.17      0.96 o
  -4   2   2        9.76       10.56      0.79 o
  -3   2   2       22.88       23.97      0.74 o
  -2   2   2        0.34        0.52      0.32 o
  -1   2   2       48.12       45.12      0.84 o
   0   2   2      237.31      237.86      2.40 o
   1   2   2       23.30       25.14      0.81 o
   2   2   2        4.78        3.38      0.53 o
   3   2   2        1.22        1.27      0.66 o
   4   2   2        3.97        3.53      1.11 o
   5   2   2        0.06       -0.03      1.73 o
   6   2   2        1.38        4.99      2.56 o
  -7   3   2        0.15       -2.96      2.96 o
  -6   3   2        2.53        4.76      1.77 o
  -5   3   2        0.42        0.06      0.98 o
  -4   3   2        0.00        0.67      0.71 o
  -3   3   2       18.08       19.24      0.79 o
  -2   3   2        9.15        9.56      0.54 o
  -1   3   2      208.15      209.26      2.53 o
   0   3   2      130.56      130.21      1.51 o
   1   3   2        0.69        0.66      0.43 o
   2   3   2      240.89      232.14      2.82 o
   3   3   2      127.27      113.19      2.83 o
   4   3   2        0.87        0.87      1.08 o
   5   3   2        1.22        2.81      1.99 o
  -7   4   2        0.17        1.31      2.97 o
  -6   4   2        0.07       -0.58      1.65 o
  -5   4   2        1.41        3.49      1.32 o
  -4   4   2        0.18        0.21      0.72 o
  -3   4   2        0.74        0.25      0.66 o
  -2   4   2       10.95       11.42      0.79 o
  -1   4   2       54.79       52.16      1.09 o
   0   4   2       10.33       10.60      0.65 o
   1   4   2        1.42        1.41      0.58 o
   2   4   2        0.00       -0.65      0.80 o
   3   4   2        2.79        1.06      1.00 o
   4   4   2        0.09        0.32      2.16 o
   5   4   2        1.70        1.43      2.00 o
  -6   5   2        0.04       -0.93      1.73 o
  -5   5   2        0.71        2.04      1.14 o
  -4   5   2        2.88        3.24      1.71 o
  -3   5   2        0.72       -0.94      0.99 o
  -2   5   2       27.33       29.64      2.15 o
  -1   5   2       31.09       32.43      1.37 o
   0   5   2        0.08       -0.44      0.85 o
   1   5   2       98.77      101.87      2.30 o
   2   5   2       72.95       78.99      2.34 o
   3   5   2        0.01       -1.34      1.44 o
   4   5   2        1.18        1.08      1.94 o
  -6   6   2        0.13        1.37      3.03 o
  -5   6   2        0.25       -1.61      3.54 o
  -4   6   2        0.54        0.50      1.32 o
  -3   6   2        0.48        0.68      1.01 o
  -2   6   2        5.76        4.52      1.40 o
  -1   6   2        2.77        0.57      0.91 o
   0   6   2        0.22        0.18      1.00 o
   1   6   2        0.43        0.06      1.16 o
   2   6   2        1.05        1.11      1.31 o
   3   6   2        0.04       -1.72      1.72 o
  -5   7   2        0.45       -1.48      2.75 o
  -4   7   2        0.00       -0.02      1.30 o
  -3   7   2        3.29        0.89      1.30 o
  -2   7   2        5.01        4.60      1.15 o
  -1   7   2        0.00       -0.20      1.09 o
   0   7   2       22.73       24.00      2.10 o
   1   7   2       22.56       20.32      1.74 o
   2   7   2        0.35       -1.70      1.70 o
  -4   8   2        0.00       -0.72      1.89 o
  -3   8   2        0.57        1.27      1.40 o
  -2   8   2        0.62       -1.34      1.34 o
  -1   8   2        0.02       -0.44      1.46 o
   0   8   2        0.51       -1.33      1.64 o
   1   8   2        0.33       -0.26      1.93 o
  -1  -9   3        0.00        3.75      3.40 o
   0  -9   3        0.29        3.63      3.28 o
   1  -9   3        0.00        2.06      3.14 o
   2  -9   3        0.51        5.00      3.08 o
   3  -9   3        0.22        4.60      3.42 o
   4  -9   3        0.00        1.56      3.48 o
  -3  -8   3        0.01        6.83      3.56 o
  -2  -8   3        0.22        1.76      3.05 o
  -1  -8   3        4.08       10.40      4.50 o
   0  -8   3        0.82       -0.37      2.23 o
   1  -8   3        1.86       -0.52      1.79 o
   2  -8   3        1.75        4.93      2.85 o
   3  -8   3        0.57       -0.98      1.82 o
   4  -8   3        0.34        1.69      2.96 o
   5  -8   3        1.16        1.55      3.49 o
  -4  -7   3        0.08       -2.81      2.81 o
  -3  -7   3        5.15        5.23      2.82 o
  -2  -7   3        0.31       -0.01      1.30 o
  -1  -7   3        0.69       -0.33      1.63 o
   0  -7   3        1.27        1.16      1.25 o
   1  -7   3        1.01       -0.36      1.15 o
   2  -7   3        1.93        2.78      1.20 o
   3  -7   3        0.02       -0.27      1.13 o
   4  -7   3        3.10       -0.76      1.83 o
   5  -7   3        0.78       -0.60      3.12 o
  -5  -6   3        0.19       -0.97      3.03 o
  -4  -6   3        0.00        0.17      2.90 o
  -3  -6   3        1.12        0.77      1.69 o
  -2  -6   3       20.63       23.98      1.94 o
  -1  -6   3        2.49        3.08      1.19 o
   0  -6   3       11.87       10.63      1.35 o
   1  -6   3        7.51        5.68      0.96 o
   2  -6   3        1.06        0.35      1.08 o
   3  -6   3        0.75        0.32      1.07 o
   4  -6   3       14.49       13.48      1.65 o
   5  -6   3        0.14        2.44      2.09 o
   6  -6   3        1.10       -0.07      3.06 o
  -5  -5   3        0.84       -0.27      2.90 o
  -4  -5   3        9.85       12.84      2.24 o
  -3  -5   3        1.79        1.80      1.06 o
  -2  -5   3        0.00       -0.42      0.86 o
  -1  -5   3       14.56       12.66      0.88 o
   0  -5   3        0.27        1.23      0.64 o
   1  -5   3        9.96        9.74      0.90 o
   2  -5   3        0.83        0.22      0.70 o
   3  -5   3       16.56       21.31      1.46 o
   4  -5   3        4.15        4.88      1.33 o
   5  -5   3        0.12       -0.36      1.50 o
   6  -5   3        9.72        8.46      3.37 o
  -6  -4   3        0.04        0.92      3.19 o
  -5  -4   3        0.00       -0.84      1.62 o
  -4  -4   3        2.70        4.93      1.32 o
  -3  -4   3       60.54       58.28      2.07 o
  -2  -4   3        9.88        9.52      0.80 o
  -1  -4   3       56.54       54.42      1.65 o
   0  -4   3       48.65       49.07      1.30 o
   1  -4   3        0.75        0.17      0.44 o
   2  -4   3        1.03        0.17      0.55 o
   3  -4   3      105.27       99.81      2.50 o
   4  -4   3        1.58       -0.40      1.37 o
   5  -4   3        5.87        3.44      1.63 o
   6  -4   3        8.19        5.47      3.38 o
  -6  -3   3        1.49        2.37      2.98 o
  -5  -3   3        7.82        9.51      2.00 o
  -4  -3   3        2.47        1.77      1.04 o
  -3  -3   3        5.54        5.86      1.01 o
  -2  -3   3       49.86       48.74      1.20 o
  -1  -3   3        1.32        1.83      0.42 o
   0  -3   3       36.00       37.63      0.82 o
   1  -3   3       11.89       11.87      0.52 o
   2  -3   3       71.62       72.73      1.26 o
   3  -3   3       13.22       13.33      0.89 o
   4  -3   3        3.09        4.05      1.05 o
   5  -3   3       39.16       46.93      3.28 o
   6  -3   3        5.73        1.81      3.03 o
  -6  -2   3        0.06       -1.06      1.56 o
  -5  -2   3        2.65        3.22      1.53 o
  -4  -2   3       86.93       79.98      2.67 o
  -3  -2   3       28.38       28.35      1.03 o
  -2  -2   3      100.94      102.08      1.69 o
  -1  -2   3      270.81      274.93      4.60 o
   0  -2   3        0.00        0.29      0.30 o
   1  -2   3       37.08       31.84      0.68 o
   2  -2   3      443.57      437.81      4.17 o
   3  -2   3       11.20       11.13      0.73 o
   4  -2   3       13.85       13.92      1.28 o
   5  -2   3       36.80       36.87      2.08 o
   6  -2   3        0.01       -0.10      2.31 o
  -6  -1   3        2.35        5.22      1.88 o
  -5  -1   3        1.10       -1.06      1.06 o
  -4  -1   3       12.82       12.61      1.12 o
  -3  -1   3       36.85       36.16      1.09 o
  -2  -1   3        6.97        8.35      0.48 o
  -1  -1   3       49.16       52.37      1.52 o
   0  -1   3       51.32       50.38      1.26 o
   1  -1   3      138.76      151.29      1.72 o
   2  -1   3       35.22       36.06      0.82 o
   3  -1   3       40.08       38.18      1.01 o
   4  -1   3       93.10       91.84      2.28 o
   5  -1   3       19.30       17.55      1.71 o
   6  -1   3        0.01       -2.27      2.27 o
  -7   0   3        0.15        0.69      3.19 o
  -6   0   3        1.14        1.90      2.07 o
  -5   0   3       58.59       60.66      3.12 o
  -4   0   3       31.19       31.43      1.29 o
  -3   0   3       46.95       44.71      1.18 o
  -2   0   3      344.85      349.89      3.68 o
  -1   0   3        4.87        6.62      0.43 o
   0   0   3      103.88      105.91      2.13 o
   1   0   3      770.07      915.99      9.03 o
   2   0   3       30.24       35.38      0.85 o
   3   0   3       13.78       13.83      0.76 o
   4   0   3       91.56       87.28      2.53 o
   5   0   3        0.01        2.42      1.46 o
   6   0   3        0.70        3.89      2.55 o
  -7   1   3        0.20       -1.91      1.91 o
  -6   1   3        0.17        1.11      1.61 o
  -5   1   3        7.88        7.00      1.42 o
  -4   1   3        6.21        6.25      0.76 o
  -3   1   3        1.87        1.23      0.44 o
  -2   1   3        4.78        4.32      0.46 o
  -1   1   3       27.88       26.72      0.76 o
   0   1   3       69.19       74.09      1.03 o
   1   1   3       29.87       29.64      0.88 o
   2   1   3      100.61      100.17      1.75 o
   3   1   3      107.91       98.97      2.15 o
   4   1   3       33.95       35.57      1.67 o
   5   1   3        1.32        1.99      1.32 o
   6   1   3        1.68        0.63      2.34 o
  -7   2   3        0.19       -0.35      1.80 o
  -6   2   3       19.81       18.83      2.41 o
  -5   2   3       18.54       22.01      2.80 o
  -4   2   3        7.48        7.33      0.87 o
  -3   2   3      126.79      119.01      2.13 o
  -2   2   3       17.41       16.49      0.80 o
  -1   2   3       43.16       38.22      0.81 o
   0   2   3      343.17      365.24      3.99 o
   1   2   3       39.06       41.25      1.19 o
   2   2   3        7.26        7.19      0.77 o
   3   2   3      113.31      112.82      2.23 o
   4   2   3        0.01        1.48      1.25 o
   5   2   3        1.09        4.34      2.54 o
  -7   3   3        0.00       -1.27      1.82 o
  -6   3   3        2.67        3.30      1.78 o
  -5   3   3        0.08        0.87      1.16 o
  -4   3   3        0.19        1.19      0.85 o
  -3   3   3        0.00        0.20      0.53 o
  -2   3   3        4.82        5.37      0.86 o
  -1   3   3       11.44       11.23      0.74 o
   0   3   3        2.98        3.62      0.56 o
   1   3   3       68.35       67.76      1.59 o
   2   3   3       46.60       43.79      1.75 o
   3   3   3       28.21       31.05      1.58 o
   4   3   3        4.76        3.95      1.32 o
   5   3   3        1.47        3.99      1.84 o
  -6   4   3        5.95        4.96      1.96 o
  -5   4   3        0.44        0.96      1.03 o
  -4   4   3       28.80       28.51      1.60 o
  -3   4   3        9.35        7.20      0.91 o
  -2   4   3        1.79        1.21      0.62 o
  -1   4   3       68.18       70.54      1.63 o
   0   4   3       19.97       19.66      1.26 o
   1   4   3        3.03        3.59      0.95 o
   2   4   3       71.00       73.03      3.13 o
   3   4   3        0.01       -1.06      1.06 o
   4   4   3        1.05        3.60      1.48 o
  -6   5   3        0.14        2.22      1.86 o
  -5   5   3        0.03       -0.30      1.13 o
  -4   5   3        0.13        0.21      0.94 o
  -3   5   3        0.42       -0.04      0.95 o
  -2   5   3        0.55       -0.83      0.83 o
  -1   5   3        0.02       -0.31      1.04 o
   0   5   3       13.63       13.22      1.41 o
   1   5   3        7.54        5.58      1.36 o
   2   5   3       10.23       10.50      2.67 o
   3   5   3        4.79        7.57      2.18 o
   4   5   3        0.37       -0.54      3.07 o
  -6   6   3        0.01        0.21      1.91 o
  -5   6   3        4.31        4.69      1.56 o
  -4   6   3        2.62        2.45      1.32 o
  -3   6   3        0.17        0.93      1.18 o
  -2   6   3       12.59       10.47      1.54 o
  -1   6   3        5.67        4.89      1.41 o
   0   6   3        1.38        1.62      1.23 o
   1   6   3       24.13       21.81      2.49 o
   2   6   3        0.12       -1.15      1.67 o
   3   6   3        0.62       -1.67      2.90 o
  -5   7   3        0.12       -1.57      2.67 o
  -4   7   3        0.04        0.93      1.37 o
  -3   7   3        0.02        0.98      1.36 o
  -2   7   3        0.03       -1.16      1.21 o
  -1   7   3        0.89        0.87      1.49 o
   0   7   3        0.62        1.23      1.48 o
   1   7   3        1.55       -0.05      1.78 o
  -4   8   3        0.20       -0.41      2.66 o
  -3   8   3        1.98       -1.49      1.49 o
  -2   8   3        1.23        0.79      1.54 o
  -1   8   3        0.38        1.76      1.64 o
   0   8   3        4.94        3.17      1.87 o
  -1  -9   4        3.66        2.86      3.39 o
   0  -9   4        7.35       12.95      3.86 o
   1  -9   4        0.03       -1.96      2.41 o
   2  -9   4        0.61        4.25      3.23 o
   3  -9   4        0.52       -2.57      2.57 o
  -3  -8   4        0.05       -1.37      3.17 o
  -2  -8   4        0.01       -1.53      3.01 o
  -1  -8   4        8.12        6.36      2.10 o
   0  -8   4        1.98        4.44      2.28 o
   1  -8   4        0.82        0.13      1.60 o
   2  -8   4        6.90        7.75      2.09 o
   3  -8   4        0.33        1.12      2.12 o
   4  -8   4        0.27       -1.84      2.35 o
  -4  -7   4        2.30        3.10      3.37 o
  -3  -7   4        0.02        0.68      1.77 o
  -2  -7   4       14.85       18.51      2.40 o
  -1  -7   4       49.39       53.73      8.73 o
   0  -7   4        0.01        0.39      1.12 o
   1  -7   4        5.52        3.33      1.31 o
   2  -7   4        5.48        4.02      1.61 o
   3  -7   4        0.00       -1.40      1.40 o
   4  -7   4        0.17       -1.99      2.09 o
   5  -7   4        0.30       -2.66      2.66 o
  -5  -6   4        0.30       -0.63      3.02 o
  -4  -6   4        0.38       -0.48      1.76 o
  -3  -6   4        0.03       -0.17      2.69 o
  -2  -6   4       22.88       24.32      2.46 o
  -1  -6   4        4.81        4.90      1.17 o
   0  -6   4        1.76        1.17      1.23 o
   1  -6   4       46.81       46.89      2.09 o
   2  -6   4        0.39        0.00      0.99 o
   3  -6   4        0.12       -0.26      1.12 o
   4  -6   4        4.29        1.26      1.47 o
   5  -6   4        0.95        2.83      2.34 o
  -5  -5   4        4.21        8.36      2.41 o
  -4  -5   4        0.27        1.85      1.66 o
  -3  -5   4       29.49       34.83      2.66 o
  -2  -5   4      192.98      207.67      4.07 o
  -1  -5   4        0.08        0.30      0.84 o
   0  -5   4       27.95       33.04      1.42 o
   1  -5   4       45.97       49.04      2.18 o
   2  -5   4        0.02       -0.14      1.25 o
   3  -5   4        1.25        1.29      0.94 o
   4  -5   4        1.67        4.89      1.34 o
   5  -5   4        0.43       -2.02      2.02 o
   6  -5   4        0.34        1.35      3.01 o
  -6  -4   4        0.27       -2.73      2.73 o
  -5  -4   4        0.79        0.08      1.80 o
  -4  -4   4        0.16        1.67      1.27 o
  -3  -4   4       36.35       34.09      1.89 o
  -2  -4   4        5.26        5.25      0.74 o
  -1  -4   4        0.25       -0.34      0.54 o
   0  -4   4      228.02      234.58      3.45 o
   1  -4   4        0.05        0.60      0.58 o
   2  -4   4        1.04        0.71      0.70 o
   3  -4   4        7.13        4.98      0.95 o
   4  -4   4        4.35        3.95      1.21 o
   5  -4   4        0.42        1.15      1.45 o
   6  -4   4        3.26        3.95      2.55 o
  -6  -3   4        3.17        9.41      2.30 o
  -5  -3   4        1.54        3.85      1.73 o
  -4  -3   4       27.28       24.53      1.89 o
  -3  -3   4      351.88      343.86      5.36 o
  -2  -3   4        2.09        3.44      0.85 o
  -1  -3   4       71.48       81.34      1.74 o
   0  -3   4      250.62      255.27      7.24 o
   1  -3   4        0.64        0.19      0.44 o
   2  -3   4        7.55        6.82      0.90 o
   3  -3   4        5.07        4.29      0.89 o
   4  -3   4        4.44        4.26      1.27 o
   5  -3   4        1.74        2.17      1.42 o
   6  -3   4        0.82        1.74      2.43 o
  -6  -2   4        0.65        1.08      1.70 o
  -5  -2   4        0.13        0.92      1.14 o
  -4  -2   4       26.09       22.51      1.54 o
  -3  -2   4        2.70        2.37      0.58 o
  -2  -2   4        3.60        3.11      0.46 o
  -1  -2   4      478.78      505.63      5.81 o
   0  -2   4        3.01        4.31      0.35 o
   1  -2   4       12.79       13.01      0.56 o
   2  -2   4        1.71        2.79      0.51 o
   3  -2   4       12.04       11.27      0.85 o
   4  -2   4        0.06       -0.72      0.85 o
   5  -2   4        7.60        5.20      1.61 o
   6  -2   4        1.11       -2.13      2.13 o
  -6  -1   4        1.81        2.28      2.54 o
  -5  -1   4       12.36       13.79      1.68 o
  -4  -1   4      274.22      276.20      4.65 o
  -3  -1   4       11.39       13.81      0.74 o
  -2  -1   4       56.57       63.45      1.06 o
  -1  -1   4      493.75      538.36      8.89 o
   0  -1   4        2.97        3.66      0.54 o
   1  -1   4       26.22       30.52      0.76 o
   2  -1   4       12.74       13.95      0.74 o
   3  -1   4       19.06       21.95      1.14 o
   4  -1   4        5.97        6.23      0.91 o
   5  -1   4        1.78       -0.01      1.20 o
   6  -1   4        3.51        7.65      1.93 o
  -7   0   4        0.23       -0.93      1.89 o
  -6   0   4        0.00       -0.14      1.61 o
  -5   0   4        7.25        4.72      1.34 o
  -4   0   4        1.01        1.90      0.68 o
  -3   0   4        6.81        8.33      0.61 o
  -2   0   4      309.95      308.17      3.49 o
  -1   0   4        7.65       11.24      1.91 o
   0   0   4       10.57       11.12      1.00 o
   1   0   4        4.41        2.98      0.42 o
   2   0   4       16.56       18.81      0.96 o
   3   0   4        2.34        3.89      0.83 o
   4   0   4        8.58        7.61      1.29 o
   5   0   4        4.23        5.74      1.31 o
   6   0   4        0.10       -1.75      1.75 o
  -7   1   4        0.76       -0.17      1.88 o
  -6   1   4        3.42        4.34      1.74 o
  -5   1   4      101.28      108.19      3.59 o
  -4   1   4       12.83       14.94      1.10 o
  -3   1   4       17.19       17.70      0.73 o
  -2   1   4      242.02      242.03      3.11 o
  -1   1   4        0.27        0.57      0.53 o
   0   1   4       29.10       32.44      0.76 o
   1   1   4       17.13       19.89      0.74 o
   2   1   4       25.18       27.55      1.03 o
   3   1   4       12.90       12.89      1.26 o
   4   1   4        2.38        1.77      1.32 o
   5   1   4        9.75       11.62      2.48 o
  -7   2   4        0.02       -0.68      1.98 o
  -6   2   4        0.92       -0.49      1.43 o
  -5   2   4        0.02        0.13      1.14 o
  -4   2   4        2.77        3.19      0.91 o
  -3   2   4       66.11       68.08      1.38 o
  -2   2   4        2.32        2.03      0.51 o
  -1   2   4        0.15        0.48      0.51 o
   0   2   4        6.82        7.50      0.54 o
   1   2   4        5.86        6.96      0.73 o
   2   2   4        3.50        3.79      0.83 o
   3   2   4        3.73        2.66      1.25 o
   4   2   4        7.84       11.36      2.16 o
   5   2   4        0.11       -0.43      2.85 o
  -6   3   4       21.60       19.71      2.51 o
  -5   3   4        6.84        6.83      1.44 o
  -4   3   4        3.24        3.73      0.93 o
  -3   3   4       53.32       54.05      2.01 o
  -2   3   4        0.01        0.24      0.52 o
  -1   3   4       11.88       12.04      0.68 o
   0   3   4        9.21        9.40      0.71 o
   1   3   4        7.49        6.22      1.02 o
   2   3   4       12.83       13.77      1.34 o
   3   3   4        2.16        0.31      1.54 o
   4   3   4       12.17       18.64      5.73 o
  -6   4   4        0.07       -1.11      2.71 o
  -5   4   4        0.27       -0.26      1.02 o
  -4   4   4        4.68        5.99      1.04 o
  -3   4   4        0.38       -0.85      0.85 o
  -2   4   4        0.64        1.47      0.94 o
  -1   4   4        0.70        1.31      0.96 o
   0   4   4        0.84        0.43      0.78 o
   1   4   4        1.12       -0.57      0.93 o
   2   4   4        0.36       -0.77      1.10 o
   3   4   4        6.60        6.28      2.86 o
   4   4   4        0.16        0.80      1.93 o
  -6   5   4        1.78        4.36      2.07 o
  -5   5   4        0.41       -0.90      1.23 o
  -4   5   4        8.04        7.76      1.50 o
  -3   5   4        0.01        0.93      1.14 o
  -2   5   4        1.84        0.32      0.97 o
  -1   5   4        3.87        2.27      1.09 o
   0   5   4        0.29        0.56      1.07 o
   1   5   4        5.21        4.78      1.27 o
   2   5   4        1.12       -0.63      1.38 o
   3   5   4        7.00        7.15      2.29 o
  -5   6   4        0.07       -0.86      1.32 o
  -4   6   4        0.00        1.18      1.26 o
  -3   6   4        0.40        1.02      1.25 o
  -2   6   4        0.03       -0.46      1.15 o
  -1   6   4        0.25        0.09      1.22 o
   0   6   4        0.13        0.63      1.30 o
   1   6   4        0.00       -1.32      1.40 o
   2   6   4        2.73        1.41      1.95 o
  -4   7   4        0.00        0.71      1.47 o
  -3   7   4        0.17       -1.33      1.33 o
  -2   7   4        1.14        2.01      1.63 o
  -1   7   4        0.08       -1.26      1.26 o
   0   7   4        0.95        0.72      1.65 o
   1   7   4        0.26       -1.33      2.07 o
  -1  -9   5        3.25        1.94      3.42 o
   0  -9   5        5.65       12.52      3.77 o
   1  -9   5        0.25       -0.99      2.72 o
   2  -9   5        0.25       -0.60      3.11 o
   3  -9   5        0.11       -2.73      2.73 o
  -3  -8   5        0.06        0.89      3.28 o
  -2  -8   5        0.49        1.94      2.00 o
  -1  -8   5        0.09        1.67      1.83 o
   0  -8   5        0.86        0.78      1.58 o
   1  -8   5        0.13        0.92      1.70 o
   2  -8   5        0.10       -1.16      2.36 o
   3  -8   5        0.27        5.35      3.12 o
   4  -8   5        0.09       -0.87      3.24 o
  -4  -7   5        0.57       -2.60      2.93 o
  -3  -7   5        0.88        3.22      2.01 o
  -2  -7   5        8.84       13.01      2.26 o
  -1  -7   5       21.23       18.36      2.35 o
   0  -7   5        1.30        0.37      1.22 o
   1  -7   5        0.92        0.84      1.46 o
   2  -7   5        1.20        0.44      1.76 o
   3  -7   5        0.99       -0.33      1.70 o
   4  -7   5        0.36       -0.11      1.89 o
   5  -7   5        0.35        0.81      4.35 o
  -4  -6   5        0.01        1.46      1.82 o
  -3  -6   5        1.79        1.34      2.50 o
  -2  -6   5        0.40        0.29      1.26 o
  -1  -6   5        2.43        0.62      1.14 o
   0  -6   5        0.17        0.80      1.12 o
   1  -6   5        3.14        2.52      1.29 o
   2  -6   5        1.19        0.47      1.15 o
   3  -6   5        0.43       -0.23      1.49 o
   4  -6   5        0.04        2.60      3.06 o
   5  -6   5        0.13        1.61      2.15 o
  -5  -5   5        0.42        0.14      1.91 o
  -4  -5   5        3.13        6.09      2.10 o
  -3  -5   5       13.79       15.63      2.65 o
  -2  -5   5       43.96       46.88      3.50 o
  -1  -5   5        5.00        8.02      1.10 o
   0  -5   5        0.96        1.62      0.95 o
   1  -5   5        7.15        9.14      1.53 o
   2  -5   5        6.60        8.38      1.17 o
   3  -5   5        2.95        3.77      1.42 o
   4  -5   5        0.40       -0.27      1.63 o
   5  -5   5        0.46        2.63      2.88 o
  -5  -4   5        0.05       -0.82      1.59 o
  -4  -4   5        2.84        2.27      1.29 o
  -3  -4   5        1.11        2.14      1.00 o
  -2  -4   5        2.76        0.64      0.64 o
  -1  -4   5        0.08       -0.11      0.53 o
   0  -4   5       22.74       24.54      1.18 o
   1  -4   5        1.95        1.72      0.60 o
   2  -4   5        2.11        1.22      0.95 o
   3  -4   5        3.57        3.43      1.27 o
   4  -4   5        0.56        0.67      2.34 o
   5  -4   5        0.00        0.41      1.59 o
  -6  -3   5        0.13        1.70      2.16 o
  -5  -3   5        3.89        5.03      1.47 o
  -4  -3   5       11.44       12.72      1.40 o
  -3  -3   5       42.33       40.38      1.76 o
  -2  -3   5        7.83        6.79      0.64 o
  -1  -3   5        0.19        0.39      0.46 o
   0  -3   5       16.44       16.18      0.73 o
   1  -3   5       24.06       24.51      1.52 o
   2  -3   5       17.65       17.60      1.01 o
   3  -3   5        0.08        0.12      0.97 o
   4  -3   5        1.18        0.58      1.32 o
   5  -3   5        0.01        2.16      3.13 o
  -6  -2   5        0.14        1.52      1.76 o
  -5  -2   5        2.03        2.00      1.21 o
  -4  -2   5        2.40        1.89      1.16 o
  -3  -2   5        1.68        0.46      0.57 o
  -2  -2   5        0.03        0.36      0.43 o
  -1  -2   5       44.39       47.70      1.13 o
   0  -2   5        1.07        1.60      0.36 o
   1  -2   5       14.23       14.64      0.63 o
   2  -2   5       26.15       26.45      1.02 o
   3  -2   5        1.12        0.80      0.71 o
   4  -2   5        0.19        0.96      1.29 o
   5  -2   5        4.12        4.34      1.99 o
  -6  -1   5        1.92        2.36      1.78 o
  -5  -1   5        5.11        4.12      1.35 o
  -4  -1   5       16.03       15.93      1.31 o
  -3  -1   5        5.14        5.42      0.57 o
  -2  -1   5        2.20        1.54      0.46 o
  -1  -1   5        6.32        7.86      2.04 o
   0  -1   5       43.32       42.27      1.45 o
   1  -1   5       42.61       42.15      0.92 o
   2  -1   5        0.00       -0.63      0.63 o
   3  -1   5        2.82        2.46      0.87 o
   4  -1   5        0.38       -1.10      1.18 o
   5  -1   5        5.99        5.15      2.07 o
  -6   0   5        0.68       -0.50      1.61 o
  -5   0   5        2.44        3.96      1.52 o
  -4   0   5        1.73        2.71      0.88 o
  -3   0   5        0.66        0.18      0.52 o
  -2   0   5       20.58       22.70      0.92 o
  -1   0   5        0.06       -0.19      1.46 o
   0   0   5       32.85       31.19      0.88 o
   1   0   5       44.33       49.18      1.05 o
   2   0   5        0.45       -0.23      0.69 o
   3   0   5        1.61        1.37      0.91 o
   4   0   5        6.72        5.51      1.75 o
   5   0   5        4.39        5.52      2.20 o
  -6   1   5        1.43        0.50      1.34 o
  -5   1   5        2.60        3.26      1.21 o
  -4   1   5        0.99        1.14      0.83 o
  -3   1   5        1.08        1.25      0.59 o
  -2   1   5        0.01       -0.08      0.42 o
  -1   1   5       48.00       48.00      1.47 o
   0   1   5       34.57       34.92      1.20 o
   1   1   5        0.46        0.08      0.48 o
   2   1   5        5.59        5.57      1.00 o
   3   1   5        1.29        1.11      1.08 o
   4   1   5       10.56       14.26      2.07 o
   5   1   5        7.09        4.64      2.24 o
  -6   2   5        1.20        0.99      1.37 o
  -5   2   5        1.33        1.38      1.22 o
  -4   2   5        0.25        0.34      0.79 o
  -3   2   5        1.28        1.18      0.62 o
  -2   2   5        0.81        1.35      0.51 o
  -1   2   5       22.52       25.89      0.84 o
   0   2   5       19.12       18.63      0.83 o
   1   2   5        0.02       -0.63      0.63 o
   2   2   5        3.47        4.82      1.17 o
   3   2   5        5.44        5.40      1.36 o
   4   2   5        4.34        6.20      1.75 o
  -6   3   5        0.24        0.01      1.67 o
  -5   3   5        0.00       -0.60      1.01 o
  -4   3   5        0.17        0.61      0.84 o
  -3   3   5        2.16        1.97      0.91 o
  -2   3   5       25.59       26.54      1.22 o
  -1   3   5        7.39        7.48      1.08 o
   0   3   5        2.35        0.67      0.66 o
   1   3   5        5.96        5.53      1.01 o
   2   3   5        0.62        1.12      1.40 o
   3   3   5        9.53       14.14      2.36 o
   4   3   5        7.74        6.08      1.98 o
  -6   4   5        0.56       -1.68      2.87 o
  -5   4   5        0.01        0.61      1.11 o
  -4   4   5        0.04        0.63      0.97 o
  -3   4   5        0.19       -0.85      0.85 o
  -2   4   5        8.10       10.26      1.59 o
  -1   4   5        2.00        2.73      0.98 o
   0   4   5        0.01       -1.02      1.02 o
   1   4   5        2.42        1.60      1.18 o
   2   4   5        1.96        2.82      1.34 o
   3   4   5        2.07        2.10      1.66 o
  -5   5   5        0.01       -0.43      1.46 o
  -4   5   5        1.84        3.10      1.21 o
  -3   5   5        7.89        9.80      2.06 o
  -2   5   5        0.32       -0.29      1.06 o
  -1   5   5        1.79        0.58      1.13 o
   0   5   5        3.65        2.23      1.49 o
   1   5   5        0.00       -0.86      1.16 o
   2   5   5        5.05        7.55      1.88 o
  -5   6   5        0.07        4.05      2.90 o
  -4   6   5        0.04       -0.27      1.33 o
  -3   6   5        1.84        3.42      1.55 o
  -2   6   5        0.00       -0.33      1.18 o
  -1   6   5        0.03       -1.17      1.17 o
   0   6   5        0.64        0.78      1.46 o
   1   6   5        0.34        0.60      1.76 o
  -3   7   5        0.00        1.24      1.85 o
  -2   7   5        0.56        0.59      1.53 o
  -1   7   5        1.21        0.03      1.42 o
  -1  -9   6        0.57       -1.93      3.00 o
   0  -9   6        0.17        0.16      1.99 o
   1  -9   6        0.00        1.35      2.10 o
   2  -9   6        0.00       -2.00      3.07 o
  -2  -8   6        0.46       -0.09      3.46 o
  -1  -8   6        0.02        1.55      1.86 o
   0  -8   6        2.07        0.91      2.85 o
   1  -8   6        0.05        0.89      1.71 o
   2  -8   6        1.67        3.19      2.29 o
   3  -8   6        3.41        1.48      3.20 o
  -3  -7   6        3.00        7.88      2.17 o
  -2  -7   6        1.27        0.97      1.58 o
  -1  -7   6        0.34        0.37      1.33 o
   0  -7   6        0.24        2.60      1.38 o
   1  -7   6        0.07       -1.19      1.19 o
   2  -7   6        6.05        9.42      2.11 o
   3  -7   6        4.85        3.07      1.87 o
   4  -7   6        0.13        0.78      2.05 o
  -4  -6   6        0.02       -0.58      1.74 o
  -3  -6   6        1.21        2.06      1.60 o
  -2  -6   6        0.16       -1.13      1.13 o
  -1  -6   6       16.68       17.79      2.83 o
   0  -6   6        1.02        0.57      1.15 o
   1  -6   6        8.98        6.34      1.42 o
   2  -6   6       27.43       25.90      2.46 o
   3  -6   6        4.06        0.81      1.63 o
   4  -6   6        0.77        4.78      2.09 o
  -5  -5   6        0.10        0.42      1.81 o
  -4  -5   6        7.00       10.35      1.98 o
  -3  -5   6        1.29       -0.63      1.16 o
  -2  -5   6        0.15       -0.78      0.93 o
  -1  -5   6        3.92        5.43      1.18 o
   0  -5   6        0.69        2.20      1.09 o
   1  -5   6       18.89       23.42      1.76 o
   2  -5   6       18.05       16.18      2.44 o
   3  -5   6        0.52        1.59      1.30 o
   4  -5   6        3.05        2.86      2.85 o
   5  -5   6        1.22        5.37      3.21 o
  -5  -4   6        0.05       -1.45      1.45 o
  -4  -4   6        1.89        4.61      1.37 o
  -3  -4   6        1.22        2.34      0.98 o
  -2  -4   6       51.43       49.33      1.91 o
  -1  -4   6        7.94        8.21      0.96 o
   0  -4   6       23.36       20.84      1.23 o
   1  -4   6      133.42      122.73      3.49 o
   2  -4   6       21.46       19.36      1.46 o
   3  -4   6        5.76        2.92      1.35 o
   4  -4   6        0.68        2.32      1.71 o
   5  -4   6        0.91       -1.59      1.59 o
  -6  -3   6        0.00        1.62      1.80 o
  -5  -3   6        6.68        9.91      1.71 o
  -4  -3   6        0.61        0.80      1.01 o
  -3  -3   6        0.08        0.62      0.81 o
  -2  -3   6       13.39       13.11      0.89 o
  -1  -3   6        2.75        2.77      0.61 o
   0  -3   6       41.58       50.88      1.27 o
   1  -3   6       41.95       39.47      2.15 o
   2  -3   6        1.41        1.36      0.87 o
   3  -3   6       10.22       11.02      1.59 o
   4  -3   6        5.63        4.88      1.74 o
   5  -3   6        0.07        1.48      1.96 o
  -6  -2   6        0.27       -1.56      1.56 o
  -5  -2   6        1.68        2.83      1.54 o
  -4  -2   6        2.36        1.94      0.94 o
  -3  -2   6       59.61       54.07      1.57 o
  -2  -2   6       21.56       21.20      0.87 o
  -1  -2   6       23.56       25.99      0.92 o
   0  -2   6      330.89      333.51      4.24 o
   1  -2   6       69.19       71.60      1.49 o
   2  -2   6       16.19       17.62      1.13 o
   3  -2   6        3.41        3.16      1.16 o
   4  -2   6        3.97        6.86      5.27 o
   5  -2   6        0.24        1.09      1.88 o
  -6  -1   6        2.70        6.95      2.71 o
  -5  -1   6        0.17       -0.74      1.08 o
  -4  -1   6        0.53        0.77      0.88 o
  -3  -1   6       11.62       13.41      1.16 o
  -2  -1   6        2.90        3.28      0.55 o
  -1  -1   6       46.31       48.60      4.16 o
   0  -1   6       54.85       54.67      1.25 o
   1  -1   6        1.41        2.02      0.57 o
   2  -1   6       20.84       20.62      1.25 o
   3  -1   6       15.77       17.16      1.75 o
   4  -1   6        1.01        1.64      1.68 o
   5  -1   6        4.57        3.21      2.13 o
  -6   0   6        1.04        0.91      1.42 o
  -5   0   6        1.38        2.96      1.22 o
  -4   0   6       28.26       26.05      1.59 o
  -3   0   6       18.75       18.97      0.83 o
  -2   0   6        7.11        7.45      0.66 o
  -1   0   6      338.70      335.63     12.85 o
   0   0   6      112.47      111.12      2.02 o
   1   0   6       15.48       16.62      1.06 o
   2   0   6        9.20        8.37      1.43 o
   3   0   6        9.57        9.75      1.40 o
   4   0   6        0.51        1.84      1.79 o
  -6   1   6        0.03        4.07      3.26 o
  -5   1   6        0.33        0.35      1.11 o
  -4   1   6        3.37        4.01      1.00 o
  -3   1   6        0.84        1.24      0.56 o
  -2   1   6       22.73       25.66      1.04 o
  -1   1   6       29.99       30.49      0.94 o
   0   1   6        0.01        0.13      0.69 o
   1   1   6       20.31       18.77      1.03 o
   2   1   6       22.41       23.91      2.14 o
   3   1   6        1.53       -0.23      1.09 o
   4   1   6        3.83        4.91      2.02 o
  -6   2   6        0.26        0.70      1.42 o
  -5   2   6        6.37        7.60      1.51 o
  -4   2   6        7.84        7.25      1.04 o
  -3   2   6        1.10        0.51      0.60 o
  -2   2   6      151.56      152.48      2.68 o
  -1   2   6       84.96       82.76      1.68 o
   0   2   6        4.37        4.21      0.70 o
   1   2   6       11.24       10.25      1.50 o
   2   2   6       10.60       11.08      1.49 o
   3   2   6        0.83        1.55      1.53 o
   4   2   6        5.95        9.65      3.41 o
  -6   3   6        0.10       -0.99      1.44 o
  -5   3   6        0.49        0.94      1.15 o
  -4   3   6        0.06        0.09      0.86 o
  -3   3   6        5.54        6.32      1.07 o
  -2   3   6        7.59        8.97      1.02 o
  -1   3   6        0.33        0.56      0.72 o
   0   3   6        7.83       10.23      1.08 o
   1   3   6       14.53       13.54      1.71 o
   2   3   6        0.38       -0.68      1.12 o
   3   3   6        1.86        1.18      1.82 o
  -5   4   6        1.88        1.46      1.22 o
  -4   4   6        0.20       -0.02      0.99 o
  -3   4   6       39.47       42.64      2.06 o
  -2   4   6       32.16       30.47      2.11 o
  -1   4   6        0.19       -0.59      1.28 o
   0   4   6        6.14        5.19      1.23 o
   1   4   6        5.42        5.05      1.38 o
   2   4   6        0.84        1.42      1.47 o
  -5   5   6        0.01        1.07      1.54 o
  -4   5   6        0.81        0.98      1.18 o
  -3   5   6        0.93       -0.36      1.19 o
  -2   5   6        0.14        0.58      1.16 o
  -1   5   6        1.25        0.25      1.28 o
   0   5   6        3.98        3.18      1.45 o
   1   5   6        0.01       -0.45      1.44 o
  -3   6   6        7.28        4.90      1.67 o
  -2   6   6        0.02       -0.34      1.47 o
  -1   6   6        1.62        1.16      1.48 o
   0   6   6        1.42        0.60      1.85 o
  -2  -8   7        0.65       -1.06      1.83 o
  -1  -8   7        0.09        3.79      2.02 o
   0  -8   7        2.93        1.07      1.82 o
   1  -8   7        1.16        3.28      2.02 o
   2  -8   7        1.13        2.28      2.06 o
  -3  -7   7        0.66        2.14      1.85 o
  -2  -7   7        0.00       -0.80      1.57 o
  -1  -7   7        0.16       -0.69      1.25 o
   0  -7   7        5.95        7.25      1.63 o
   1  -7   7        0.00        0.28      1.49 o
   2  -7   7        0.31        1.50      1.78 o
   3  -7   7        1.07       -1.12      1.74 o
  -4  -6   7        1.00        3.35      1.86 o
  -3  -6   7        1.29        3.61      1.51 o
  -2  -6   7        0.05       -0.87      1.15 o
  -1  -6   7        9.07       10.73      2.11 o
   0  -6   7        5.80        8.02      1.49 o
   1  -6   7        0.98        2.07      1.30 o
   2  -6   7       46.40       44.51      3.01 o
   3  -6   7        7.78        5.43      1.93 o
   4  -6   7        0.37       -0.45      1.94 o
  -4  -5   7        2.49        5.41      1.58 o
  -3  -5   7        0.10        1.97      1.22 o
  -2  -5   7        0.01       -0.18      0.95 o
  -1  -5   7       20.51       19.84      2.35 o
   0  -5   7        0.04       -0.85      0.98 o
   1  -5   7        0.97        1.08      1.05 o
   2  -5   7        7.37        5.48      1.45 o
   3  -5   7        0.41        3.70      1.94 o
   4  -5   7        0.02        2.60      2.68 o
  -5  -4   7        1.19        2.77      1.72 o
  -4  -4   7        1.52        1.70      1.40 o
  -3  -4   7        0.01       -0.45      0.91 o
  -2  -4   7       12.97        9.88      1.11 o
  -1  -4   7       13.78       11.95      1.05 o
   0  -4   7        0.29       -0.59      0.72 o
   1  -4   7      131.27      128.41      3.70 o
   2  -4   7       28.65       23.62      1.63 o
   3  -4   7        0.31       -0.36      1.20 o
   4  -4   7        5.71        6.47      2.01 o
  -5  -3   7        4.84        8.69      1.64 o
  -4  -3   7        0.02       -0.57      0.94 o
  -3  -3   7        0.44        0.85      0.82 o
  -2  -3   7       31.13       25.03      1.07 o
  -1  -3   7        0.54        1.32      0.61 o
   0  -3   7        1.44        1.55      0.58 o
   1  -3   7       26.14       24.75      1.18 o
   2  -3   7        2.64        3.09      1.04 o
   3  -3   7        0.07        1.37      1.25 o
   4  -3   7        0.22       -1.00      2.36 o
  -5  -2   7        1.13        2.28      1.24 o
  -4  -2   7        0.01       -0.06      0.84 o
  -3  -2   7        7.93        5.22      0.77 o
  -2  -2   7       13.73       11.66      0.69 o
  -1  -2   7        7.23        7.62      0.58 o
   0  -2   7      187.15      193.86      3.09 o
   1  -2   7       60.03       59.55      1.53 o
   2  -2   7        0.15       -0.04      0.79 o
   3  -2   7       15.55       18.07      1.87 o
   4  -2   7        0.08       -0.16      1.70 o
  -6  -1   7        4.38        4.19      2.11 o
  -5  -1   7        0.13        1.10      1.41 o
  -4  -1   7        0.29       -0.45      0.98 o
  -3  -1   7       21.49       17.35      0.84 o
  -2  -1   7        1.18        1.48      2.36 o
  -1  -1   7        1.63        2.91      2.14 o
   0  -1   7       45.84       46.85      1.07 o
   1  -1   7        6.05        5.76      0.73 o
   2  -1   7        0.07        0.68      0.85 o
   3  -1   7        0.73        2.01      1.39 o
   4  -1   7        0.25        0.88      3.23 o
  -6   0   7        0.45        0.54      1.63 o
  -5   0   7        0.03        0.57      1.11 o
  -4   0   7        2.14        1.99      0.86 o
  -3   0   7        5.96        6.10      0.61 o
  -2   0   7        8.38        8.64      2.83 o
  -1   0   7      116.80      123.08      7.06 o
   0   0   7       58.50       57.29      1.65 o
   1   0   7        3.16        3.50      0.72 o
   2   0   7       18.94       19.81      1.53 o
   3   0   7        0.21        1.56      1.18 o
   4   0   7        0.02        0.07      1.86 o
  -6   1   7        0.38       -0.09      1.42 o
  -5   1   7        0.01        1.17      1.17 o
  -4   1   7        7.88        8.21      1.10 o
  -3   1   7        1.04        0.53      0.54 o
  -2   1   7        1.84        0.56      1.16 o
  -1   1   7       38.29       39.37      1.32 o
   0   1   7        4.13        4.78      0.64 o
   1   1   7        0.06       -0.25      0.76 o
   2   1   7        0.76        0.58      1.06 o
   3   1   7        1.29        1.51      1.34 o
  -5   2   7        0.38       -1.13      1.13 o
  -4   2   7        1.17        0.21      0.81 o
  -3   2   7        2.40        1.41      0.83 o
  -2   2   7       33.92       31.47      1.24 o
  -1   2   7       24.69       24.94      1.87 o
   0   2   7        4.78        4.15      0.85 o
   1   2   7        9.12        7.71      1.12 o
   2   2   7        0.10       -0.68      1.10 o
   3   2   7        0.00       -0.98      1.47 o
  -5   3   7        1.79        1.20      1.23 o
  -4   3   7        0.64       -0.77      0.88 o
  -3   3   7        1.33        2.27      0.95 o
  -2   3   7       17.57       15.87      1.28 o
  -1   3   7        0.71        0.65      0.89 o
   0   3   7        0.58        1.07      0.88 o
   1   3   7        0.18        0.77      1.09 o
   2   3   7        2.07        4.48      1.46 o
  -4   4   7        0.20        0.33      1.07 o
  -3   4   7        5.35        5.56      1.22 o
  -2   4   7        5.15        4.08      1.13 o
  -1   4   7        2.05        0.48      1.01 o
   0   4   7        1.49        0.73      1.09 o
   1   4   7        0.00        0.85      1.26 o
  -3   5   7        4.90        4.43      1.54 o
  -2   5   7        0.00        1.35      1.38 o
  -1   5   7        0.52        0.09      1.31 o
   0   5   7        0.00       -1.21      2.01 o
   0  -8   8        0.11        1.55      1.88 o
   1  -8   8        0.21        0.04      1.80 o
  -2  -7   8        0.04       -0.63      1.57 o
  -1  -7   8        0.11        3.03      1.44 o
   0  -7   8        0.54        0.27      1.36 o
   1  -7   8        0.48        0.71      1.43 o
   2  -7   8        0.43       -2.20      2.20 o
  -3  -6   8        3.66        5.61      1.94 o
  -2  -6   8        0.11        0.04      1.49 o
  -1  -6   8        0.05       -0.64      2.78 o
   0  -6   8        1.19        1.19      1.62 o
   1  -6   8        0.19       -1.13      1.13 o
   2  -6   8        0.45       -0.74      1.33 o
   3  -6   8        0.00        0.40      1.76 o
  -4  -5   8        7.73        7.20      1.70 o
  -3  -5   8        0.02        1.84      1.57 o
  -2  -5   8        0.11       -0.14      0.94 o
  -1  -5   8        0.10       -0.65      1.13 o
   0  -5   8        1.27        2.13      1.06 o
   1  -5   8        0.40        0.14      1.10 o
   2  -5   8        1.55        0.43      1.34 o
   3  -5   8        1.40       -0.16      1.85 o
  -4  -4   8        6.82        7.88      1.52 o
  -3  -4   8        0.06       -0.86      0.86 o
  -2  -4   8        0.04        0.66      0.80 o
  -1  -4   8        3.05        2.84      0.93 o
   0  -4   8        1.81        1.34      0.94 o
   1  -4   8        0.20       -0.60      0.88 o
   2  -4   8        0.02       -0.17      1.38 o
   3  -4   8        1.87        1.08      1.40 o
  -5  -3   8        6.41        8.51      1.66 o
  -4  -3   8        0.03        0.32      0.96 o
  -3  -3   8        0.29       -0.75      0.75 o
  -2  -3   8        0.14        0.06      0.82 o
  -1  -3   8        1.55        2.08      0.63 o
   0  -3   8        0.13       -0.56      0.56 o
   1  -3   8        0.93        0.25      0.81 o
   2  -3   8        6.84        5.09      1.16 o
   3  -3   8        0.01       -0.49      1.37 o
  -5  -2   8        6.04        7.41      1.48 o
  -4  -2   8        0.01       -0.10      0.84 o
  -3  -2   8        0.39        0.24      0.57 o
  -2  -2   8        3.04        4.23      0.81 o
  -1  -2   8        3.33        2.44      0.76 o
   0  -2   8        0.18        0.32      0.49 o
   1  -2   8        0.01        0.75      0.78 o
   2  -2   8        6.68        9.47      2.12 o
   3  -2   8        0.40        2.10      1.59 o
  -5  -1   8        0.02        0.06      1.10 o
  -4  -1   8        0.49        0.04      0.77 o
  -3  -1   8        0.22        0.87      0.48 o
  -2  -1   8        1.09        5.50      2.96 o
  -1  -1   8        0.07        2.92      2.28 o
   0  -1   8        0.05        1.16      0.48 o
   1  -1   8       14.64       17.12      1.14 o
   2  -1   8        0.01        0.73      0.92 o
   3  -1   8        3.64        5.65      1.62 o
  -5   0   8        0.00        1.95      1.48 o
  -4   0   8        0.33        3.38      1.07 o
  -3   0   8        1.04        0.85      0.68 o
  -2   0   8        1.87        3.14      2.53 o
  -1   0   8        1.38        4.07      2.59 o
   0   0   8        0.07        0.39      0.52 o
   1   0   8        9.55       10.80      1.91 o
   2   0   8        0.92        3.11      1.16 o
   3   0   8        4.52        7.27      1.80 o
  -5   1   8        0.31        0.91      1.22 o
  -4   1   8        0.00       -0.66      0.80 o
  -3   1   8        0.68        0.85      0.61 o
  -2   1   8        0.10       -0.58      1.02 o
  -1   1   8        0.07        0.20      0.51 o
   0   1   8       14.06       14.29      1.19 o
   1   1   8        0.04        0.52      0.86 o
   2   1   8        5.28        6.53      1.43 o
  -5   2   8        0.08       -0.95      1.80 o
  -4   2   8        0.12        0.56      0.85 o
  -3   2   8        0.29        1.16      0.95 o
  -2   2   8        1.34        1.40      0.69 o
  -1   2   8        0.26       -0.64      0.64 o
   0   2   8        5.52        5.78      0.98 o
   1   2   8        1.40        1.78      1.41 o
   2   2   8        3.68        4.53      2.05 o
  -4   3   8        0.38        0.50      1.19 o
  -3   3   8        0.03       -0.87      0.87 o
  -2   3   8        0.10        0.16      0.86 o
  -1   3   8        6.32        7.34      1.30 o
   0   3   8        0.17        0.88      1.08 o
   1   3   8        4.07        5.54      1.94 o
  -3   4   8        0.47        1.37      1.45 o
  -2   4   8        0.20        0.43      1.43 o
  -1   4   8        1.54        2.40      1.59 o
  -1  -7   9        0.02       -1.29      3.13 o
   0  -7   9        0.03       -0.08      2.14 o
  -2  -6   9        0.21        3.15      1.40 o
  -1  -6   9        1.16        1.52      1.63 o
   0  -6   9        0.11        0.03      1.28 o
   1  -6   9        0.09       -0.44      1.27 o
  -3  -5   9        0.99        0.94      1.23 o
  -2  -5   9        0.03        0.00      1.08 o
  -1  -5   9        0.05       -0.22      1.08 o
   0  -5   9        1.63        0.13      1.19 o
   1  -5   9        0.11        0.92      1.20 o
   2  -5   9        4.18        5.00      1.55 o
  -4  -4   9        0.01        2.96      1.87 o
  -3  -4   9        0.70        1.58      0.99 o
  -2  -4   9        3.28        2.70      0.91 o
  -1  -4   9        0.16        0.20      0.87 o
   0  -4   9        0.13        1.60      0.99 o
   1  -4   9        0.05        0.08      1.18 o
   2  -4   9        5.62        6.10      1.48 o
  -4  -3   9        1.13        1.73      1.20 o
  -3  -3   9        0.05        0.19      0.78 o
  -2  -3   9        0.18       -0.25      0.66 o
  -1  -3   9        2.71        2.63      0.76 o
   0  -3   9        0.79        0.43      0.76 o
   1  -3   9        8.80        9.58      1.19 o
   2  -3   9        9.74       11.93      1.70 o
  -4  -2   9        1.42        0.71      0.86 o
  -3  -2   9        3.36        3.99      0.94 o
  -2  -2   9        0.00       -0.72      1.02 o
  -1  -2   9        0.40       -0.56      0.77 o
   0  -2   9        0.45        1.69      0.63 o
   1  -2   9       11.42       10.48      1.08 o
   2  -2   9        2.96        2.44      1.30 o
  -4  -1   9        0.04       -0.35      0.79 o
  -3  -1   9        0.03        0.82      0.58 o
  -1  -1   9        1.25        4.64      2.86 o
   0  -1   9        8.82        8.92      1.01 o
   1  -1   9       12.69       15.47      1.75 o
   2  -1   9        0.98        1.73      1.35 o
  -4   0   9        1.22        2.43      1.37 o
  -3   0   9        0.37       -0.55      0.87 o
  -2   0   9        1.05        0.01      2.50 o
  -1   0   9        0.42        0.62      2.48 o
   0   0   9       11.34       10.12      2.26 o
   1   0   9        3.98        3.73      1.02 o
   2   0   9        0.46        0.12      2.10 o
  -4   1   9        0.02       -1.10      1.29 o
  -3   1   9        1.59        1.51      1.02 o
  -2   1   9        0.52        0.14      1.21 o
  -1   1   9        4.28        3.17      1.17 o
   0   1   9        7.95        7.36      0.94 o
   1   1   9        1.80       -0.44      1.18 o
  -3   2   9        1.13        0.23      1.06 o
  -2   2   9        0.03        0.40      0.94 o
  -1   2   9        6.07        2.57      1.14 o
   0   2   9        2.89        4.17      1.33 o
  -1  -5  10        0.88        2.08      1.25 o
   0  -5  10        0.31        0.54      1.24 o
  -2  -4  10        0.14        0.37      1.32 o
  -1  -4  10        8.76       11.22      2.22 o
   0  -4  10        4.10        3.84      1.26 o
  -2  -3  10        1.16        1.81      1.06 o
  -1  -3  10        1.13        2.02      1.38 o
   0  -3  10        1.51        1.52      1.23 o
   1  -3  10        0.00        1.65      1.18 o
  -3  -2  10        0.00       -0.07      1.20 o
  -1  -2  10        6.58        3.77      0.86 o
   0  -2  10        0.23        0.60      1.12 o
   1  -2  10        3.61        3.59      2.40 o
  -1  -1  10        1.90        3.28      3.33 o
   0  -1  10        0.07       -0.98      0.98 o
  -2   0  10        5.34        7.32      3.68 o
  -1   0  10        0.04       -2.37      2.37 o
 
